# Supplementary material for: Proteomics biomarker discovery for individualized prevention of familial pancreatic cancer using statistical learning
Source: PLoS One. 2023 Jan 26;18(1):e0280399. doi: 10.1371/journal.pone.0280399 (PMC9879447; doi:10.1371/journal.pone.0280399)
Supplement: S1 Table — This table summarizes the results of the 10 times repeated 4-fold cross validation in terms of the selection frequency of all Olink biomarkers in each scenario and each mboost model (glmboost and gamboost). (XLSX) [file pone.0280399.s007.xlsx]

## Sheet: gamboost_stabsel_table
Olink Panel	Assay	Selection frequency (Stability selection)						Remark
		L-HisSig		w.o-HisSig		w.o-L
		glmboost	gamboost (Linear / P-spline)	glmboost	gamboost (Linear / P-spline)	glmboost	gamboost (Linear / P-spline)
Olink CARDIOMETABOLIC	ANG	0	0.01 / 0	0	0 / 0	0	0 / 0
	ANGPTL3	0.07	0.08 / 0	0.02	0.04 / 0.16	0	0.01 / 0
	AOC3	0.03	0.01 / 0	0	0 / 0.01	0.01	0.01 / 0
	APOM	0	0 / 0.05	0	0 / 0.02	0.01	0.01 / 0
	C1QTNF1	0	0 / 0	0	0 / 0	0.01	0.02 / 0
	C2	0	0 / 0	0.12	0.03 / 0	0.01	0.02 / 0.01
	CA1	0.05	0.11 / 0.02	0	0 / 0	0.04	0.1 / 0
	CA3	0.01	0 / 0	0	0 / 0	0	0.06 / 0
	CA4	0	0 / 0	0	0.01 / 0	0	0.01 / 0
	CCL14	0	0 / 0	0	0 / 0	0	0 / 0
	CCL18	0.06	0.07 / 0	0.01	0 / 0	0.06	0.07 / 0
	CCL5	0.07	0.07 / 0.02	0.02	0.02 / 0	0.02	0.03 / 0
	CD46	0.01	0.02 / 0	0.02	0.01 / 0	0	0.01 / 0
	CD59	0	0 / 0	0.01	0 / 0	0	0.01 / 0
	CDH1	0	0 / 0	0	0 / 0	0.02	0.02 / 0
	CES1	0.02	0 / 0	0.01	0.02 / 0	0.03	0.07 / 0
	CFHR5	0.02	0 / 0	0	0.01 / 0	0.01	0.01 / 0.01
	CHL1	0.01	0.01 / 0	0.01	0.01 / 0	0.01	0.07 / 0.01
	CNDP1	0	0 / 0	0.03	0.03 / 0.17	0.01	0.01 / 0
	COL18A1	0	0 / 0	0	0 / 0	0	0 / 0
	COMP	0.01	0.01 / 0	0.03	0.02 / 0	0.01	0.01 / 0
	CR2	0	0 / 0	0	0 / 0	0	0.02 / 0.04
	CRTAC1	0	0 / 0	0.02	0.02 / 0.01	0.01	0.05 / 0.04
	CST3	0	0 / 0	0.01	0 / 0	0.01	0.01 / 0
	DEFA1	0	0 / 0.02	0	0 / 0	0	0 / 0
	DPP4	0.01	0.01 / 0	0	0 / 0	0.01	0.02 / 0
	EFEMP1	0.01	0 / 0	0.01	0.01 / 0	0	0 / 0
	ENG	0	0.01 / 0.05	0	0 / 0	0.06	0.12 / 0.01
	F11	0	0.01 / 0	0	0 / 0	0.01	0.01 / 0
	F7	0.01	0.01 / 0	0	0 / 0	0	0.01 / 0
	FAP	0.16	0.23 / 0.01	0.13	0.11 / 0	0.08	0.14 / 0
	FCGR2A	0.08	0.04 / 0.01	0	0 / 0	0	0 / 0
	FCGR3B	0.01	0 / 0	0	0 / 0	0.04	0.1 / 0
	FCN2	0.01	0.01 / 0	0.02	0.02 / 0	0.02	0.08 / 0
	FETUB	0.06	0.04 / 0	0.06	0.06 / 0.07	0.01	0.05 / 0
	GAS6	0	0 / 0.01	0	0 / 0	0.05	0.07 / 0
	GNLY	0	0 / 0	0.06	0.05 / 0	0.07	0.1 / 0
	GP1BA	0.01	0.01 / 0	0.02	0.02 / 0.01	0	0.03 / 0
	ICAM1	0	0.02 / 0.03	0	0.01 / 0.01	0	0.03 / 0
	ICAM3	0.03	0.01 / 0.07	0	0 / 0.02	0	0.01 / 0
	IGFBP3	0.03	0.04 / 0	0.01	0.01 / 0	0.01	0.01 / 0
	IGFBP6	0.02	0.01 / 0	0.01	0.03 / 0	0	0 / 0
	IGLC2	0.02	0.01 / 0	0.03	0.05 / 0	0.02	0.08 / 0
	IL7R	0.02	0.01 / 0	0	0.01 / 0	0	0.03 / 0
	ITGAM	0	0.01 / 0	0.01	0 / 0	0.01	0.05 / 0.03
	KIT	0.04	0.04 / 0.05	0.01	0.01 / 0.01	0.01	0.01 / 0.01
	LCN2	0	0 / 0.04	0	0 / 0	0	0 / 0
	LILRB1	0	0 / 0	0.01	0.01 / 0	0.01	0.03 / 0.02
	LILRB2	0	0 / 0	0.01	0.01 / 0	0.05	0.08 / 0
	LILRB5	0.01	0.05 / 0	0.12	0.06 / 0.02	0.16	0.23 / 0
	LTBP2	NA	NA	NA	NA	NA	NA	Removed due to failing in LOD QC
	LYVE1	0	0.01 / 0	0	0 / 0	0.02	0.02 / 0
	MBL2	0.05	0.1 / 0	0.24	0.3 / 0	0.03	0.07 / 0.02
	MEGF9	0	0.02 / 0.01	0	0.02 / 0	0.01	0.06 / 0
	MET	0	0 / 0	0	0 / 0	0	0.01 / 0
	MFAP5	0.05	0.08 / 0	0.01	0.01 / 0	0.01	0.02 / 0
	NCAM1	0.01	0.01 / 0	0.02	0.01 / 0	0.03	0.07 / 0
	NID1	0	0 / 0	0.01	0.01 / 0	0.02	0.06 / 0
	NOTCH1	0	0 / 0	0	0 / 0	0	0 / 0
	NRP1	0	0.01 / 0	0.01	0 / 0	0	0.02 / 0
	OSMR	0	0.01 / 0.02	0	0.01 / 0	0.03	0.07 / 0
	PAM	0	0 / 0	0	0 / 0	0	0 / 0.01
	PCOLCE	0.05	0.07 / 0	0	0 / 0.03	0.01	0.03 / 0
	PLA2G7*	0.49	0.62* / 0.11	0.27	0.36 / 0.02	0.02	0.06 / 0
	PLTP	0	0 / 0.02	0	0 / 0	0.01	0.02 / 0.02
	PLXNB2	0	0 / 0	0	0 / 0	0.01	0.06 / 0
	PRCP	0.03	0.04 / 0.02	0.03	0.01 / 0	0.01	0.02 / 0
	PROC	0	0 / 0	0.01	0.02 / 0	0	0 / 0
	PRSS2	0.08	0.08 / 0.12	0.01	0.01 / 0	0.02	0.05 / 0
	PTPRS	0.05	0.04 / 0	0.1	0.1 / 0	0	0 / 0
	QPCT	0	0 / 0.01	0	0.01 / 0	0	0 / 0
	REG1A	0	0.01 / 0	0.01	0.01 / 0	0.02	0.03 / 0.03
	REG3A	NA	NA	NA	NA	NA	NA	Removed due to failing in LOD QC
	SAA4	0.16	0.15 / 0	0.22	0.22 / 0	0.07	0.09 / 0
	SELL	0.02	0.01 / 0	0.01	0.01 / 0	0.01	0.01 / 0.01
	SERPINA5	0	0 / 0	0	0 / 0	0	0.01 / 0
	SERPINA7	0	0 / 0	0	0 / 0	0	0 / 0
	SOD1	0	0 / 0	0	0 / 0	0.01	0.02 / 0
	SPARCL1	0.01	0.02 / 0	0.02	0.02 / 0	0.01	0.02 / 0
	ST6GAL1	0	0 / 0	0	0.01 / 0	0.03	0.06 / 0
	TCN2	0	0 / 0	0.02	0.02 / 0	0	0.01 / 0
	TGFBI	0	0.01 / 0	0	0 / 0	0	0 / 0
	TGFBR3	0.08	0.14 / 0.04	0.02	0.03 / 0	0.01	0.01 / 0.09
	THBS4	0	0 / 0	0	0 / 0	0.05	0.11 / 0.01
	TIE1	0.05	0.06 / 0	0	0 / 0	0	0 / 0
	TIMD4	0	0.01 / 0	0.02	0 / 0	0.04	0.14 / 0
	TIMP1	0	0 / 0	0	0 / 0	0.01	0.03 / 0
	TNC	0.09	0.11 / 0	0.01	0.01 / 0	0	0 / 0.01
	TNXB	0	0 / 0	0	0 / 0	0	0 / 0.01
	UMOD	0.02	0.02 / 0	0.03	0.01 / 0	0.08	0.21 / 0
	VASN	0.03	0.03 / 0	0.02	0.02 / 0	0	0.02 / 0
	VCAM1	0.01	0.01 / 0	0	0 / 0	0	0.01 / 0
Olink CARDIOVASCULAR III	ALCAM	0	0 / 0	0	0 / 0.02	0	0 / 0
	AP-N	0	0 / 0	0.05	0.01 / 0	0.01	0.02 / 0
	AXL	0	0 / 0	0.01	0 / 0	0	0 / 0
	AZU1	0.04	0.03 / 0.01	0	0 / 0.02	0.08	0.16 / 0.02
	BLM hydrolase	0.01	0.01 / 0	0.08	0.08 / 0	0.04	0.1 / 0
	CASP-3	0	0 / 0	0.01	0.01 / 0	0	0.01 / 0
	CCL15	0.01	0.01 / 0.05	0.04	0.06 / 0.03	0.03	0.14 / 0
	CCL16	0.03	0.02 / 0	0	0 / 0	0	0 / 0
	CCL24	0.04	0.04 / 0	0.08	0.09 / 0	0.08	0.15 / 0
	CD163	0	0 / 0	0.01	0 / 0	0	0.01 / 0
	CD93	0.02	0.01 / 0	0.1	0.1 / 0	0	0 / 0
	CDH5	0.04	0.02 / 0	0.12	0.1 / 0	0.01	0.01 / 0
	CHI3L1	0	0 / 0	0.01	0.01 / 0	0.04	0.08 / 0
	CHIT1	0.07	0.08 / 0	0	0 / 0	0.36	0.45 / 0.01
	CNTN1	0.01	0 / 0	0	0 / 0.02	0.05	0.1 / 0
	COL1A1	0.05	0.04 / 0	0.05	0.06 / 0.04	0.01	0.06 / 0
	CPA1	0.2	0.25 / 0.01	0.11	0.09 / 0	0	0.03 / 0.01
	CPB1	0.28	0.3 / 0.11	0.01	0.02 / 0	0.01	0.07 / 0
	CSTB	0	0 / 0	0	0.01 / 0	0.04	0.09 / 0
	CTSD	0.05	0.05 / 0	0.01	0 / 0	0.03	0.06 / 0
	CTSZ	0	0 / 0	0	0.01 / 0	0.02	0.04 / 0
	CXCL16	0	0 / 0	0	0 / 0.03	0	0 / 0
	DLK-1	0.04	0.04 / 0	0	0 / 0	0.03	0.05 / 0.01
	EGFR	0	0.01 / 0.09	0.07	0.08 / 0.03	0.01	0.02 / 0
	EPHB4	0	0 / 0	0.02	0.02 / 0.03	0	0 / 0
	Ep-CAM	0	0 / 0	0.02	0.01 / 0	0.04	0.08 / 0
	FABP4	0.06	0.03 / 0.04	0.05	0.06 / 0	0	0.01 / 0
	FAS	0	0 / 0	0	0 / 0	0.07	0.1 / 0
	GDF-15	0.02	0.03 / 0	0.01	0.01 / 0	0	0 / 0
	GP6	0.16	0.19 / 0	0	0 / 0	0.01	0.01 / 0
	GRN	0	0 / 0	0	0 / 0	0	0 / 0
	Gal-3	0	0 / 0	0	0 / 0	0	0 / 0
	Gal-4	0.18	0.21 / 0.3	0.04	0.05 / 0.03	0.03	0.09 / 0
	ICAM-2	0	0 / 0	0	0 / 0.02	0.05	0.06 / 0
	IGFBP-1	0	0 / 0	0	0 / 0	0.01	0.03 / 0
	IGFBP-2	0	0 / 0	0.01	0 / 0	0.02	0.03 / 0
	IGFBP-7	0.06	0.06 / 0	0.03	0.04 / 0	0	0 / 0
	IL-17RA	0.01	0.01 / 0.03	0.01	0 / 0	0.05	0.1 / 0
	IL-18BP	0	0.01 / 0	0	0 / 0	0.01	0.01 / 0.02
	IL-1RT1	0	0 / 0	0	0 / 0.02	0.01	0.03 / 0
	IL-1RT2	0	0 / 0	0	0.01 / 0	0	0 / 0
	IL-6RA	0	0 / 0	0.06	0.05 / 0	0	0.01 / 0
	IL2-RA	0.01	0.01 / 0	0.03	0.01 / 0	0.02	0.05 / 0.01
	ITGB2	0	0 / 0	0	0 / 0	0.01	0.02 / 0
	JAM-A	0	0.02 / 0.09	0.02	0.02 / 0.11	0	0 / 0
	KLK6	0.07	0.06 / 0	0	0.01 / 0	0.08	0.16 / 0
	LDL receptor	0.02	0.05 / 0	0	0 / 0	0.04	0.09 / 0
	LTBR	0	0 / 0	0.01	0.01 / 0	0	0 / 0
	MB	0.12	0.1 / 0	0.01	0.01 / 0	0	0 / 0
	MCP-1	NA	NA	NA	NA	NA	NA	Removed due to duplicated biomarker
	MEPE	0.04	0.03 / 0	0.25	0.32 / 0	0	0 / 0
	MMP-2	0	0 / 0.02	0.03	0 / 0	0.1	0.16 / 0.01
	MMP-3	0.07	0.07 / 0	0.03	0.05 / 0	0.03	0.05 / 0
	MMP-9	0	0 / 0	0	0 / 0	0.16	0.32 / 0
	MPO	0.04	0.06 / 0.01	0.01	0.01 / 0	0.2	0.34 / 0
	NT-proBNP	NA	NA	NA	NA	NA	NA	Removed due to failing in LOD QC
	Notch 3	0.05	0.06 / 0	0.12	0.11 / 0	0.01	0.02 / 0
	OPG	0	0 / 0	0	0 / 0	0.01	0.03 / 0
	OPN	0	0 / 0	0.01	0.02 / 0	0.01	0.01 / 0
	PAI	0	0 / 0	0.01	0 / 0	0	0.03 / 0
	PCSK9*	0.89*	0.86* / 0.19	0.02	0.01 / 0	1*	1* / 0.63*
	PDGF subunit A	0	0.01 / 0	0	0.01 / 0	0.02	0.06 / 0
	PECAM-1	0	0 / 0	0	0 / 0.01	0	0 / 0
	PGLYRP1	0	0 / 0.02	0	0 / 0	0.02	0.04 / 0.01
	PI3	0.01	0.01 / 0	0.02	0.02 / 0	0.04	0.09 / 0
	PLC	0	0 / 0	0	0 / 0	0	0 / 0
	PON3	0.01	0 / 0	0.02	0.01 / 0	0.03	0.04 / 0
	PRTN3	0	0 / 0	0	0 / 0.01	0.04	0.08 / 0
	PSP-D	0	0 / 0	0	0 / 0	0	0.03 / 0
	RARRES2	0	0 / 0	0.01	0 / 0	0.01	0.01 / 0
	RETN	0	0 / 0	0.02	0.02 / 0.01	0	0.01 / 0
	SCGB3A2	0.03	0.06 / 0	0.02	0.02 / 0	0.03	0.1 / 0
	SELE	0	0 / 0	0	0 / 0	0.01	0.03 / 0.02
	SELP	0	0.01 / 0.05	0	0 / 0.12	0	0.01 / 0
	SHPS-1	0	0 / 0	0	0 / 0	0	0.03 / 0
	SPON1	NA	NA	NA	NA	NA	NA	Removed due to failing in LOD QC
	ST2	0	0 / 0	0	0 / 0	0.01	0.05 / 0
	TFF3	0.07	0.12 / 0	0.02	0.02 / 0	0	0 / 0
	TFPI	0.06	0.03 / 0	0.06	0.07 / 0	0.02	0.1 / 0.01
	TIMP4	0	0 / 0	0.03	0.03 / 0	0.02	0.06 / 0
	TLT-2	0	0 / 0	0.04	0.06 / 0.01	0	0 / 0
	TNF-R1	0	0 / 0	0	0 / 0	0.01	0.02 / 0
	TNF-R2	0	0 / 0	0	0 / 0	0	0 / 0
	TNFRSF10C	0.01	0.02 / 0	0.01	0 / 0	0	0.03 / 0
	TNFRSF14	0.03	0.03 / 0	0	0 / 0.01	0	0 / 0
	TNFSF13B	0.01	0.01 / 0.01	0.18	0.18 / 0	0.14	0.22 / 0
	TR	0.01	0.01 / 0	0	0 / 0	0.12	0.18 / 0
	TR-AP	0	0.01 / 0	0.19	0.11 / 0	0.01	0.01 / 0
	U-PAR	0.01	0.01 / 0	0	0 / 0	0.01	0.01 / 0
	t-PA	0.01	0 / 0	0	0 / 0	0.03	0.04 / 0
	uPA	0	0 / 0.01	0.03	0.06 / 0.01	0	0 / 0
	vWF	0.01	0.03 / 0.01	0.02	0.02 / 0	0.17	0.29 / 0
Olink IMMUNO-ONCOLOGY	ADA	0.37	0.39 / 0.14	0.11	0.1 / 0.1	0.02	0.08 / 0
	ADGRG1	NA	NA	NA	NA	NA	NA	Removed due to failing in LOD QC
	ANGPT1	0.01	0.01 / 0	0	0 / 0	0	0.01 / 0
	ANGPT2	0.01	0 / 0	0.07	0.09 / 0.01	0	0.03 / 0
	ARG1	0	0 / 0	0.01	0 / 0	0	0.03 / 0
	CAIX	NA	NA	NA	NA	NA	NA	Removed due to duplicated biomarker
	CASP-8	0.03	0.04 / 0.04	0.04	0.04 / 0.01	0	0 / 0.01
	CCL17	0.07	0.1 / 0	0.08	0.08 / 0	0	0 / 0
	CCL19	0.01	0.06 / 0	0.04	0.01 / 0	0	0.02 / 0
	CCL20	0	0 / 0	0.02	0.02 / 0	0.03	0.05 / 0
	CCL23	0.01	0 / 0	0.01	0 / 0	0.24	0.26 / 0
	CCL3	0.09	0.12 / 0	0.02	0.01 / 0.01	0.01	0.01 / 0
	CCL4	0.01	0.02 / 0	0	0 / 0	0.01	0.01 / 0
	CD244	0	0 / 0	0	0 / 0.02	0	0 / 0
	CD27	NA	NA	NA	NA	NA	NA	Removed due to duplicated biomarker
	CD28	NA	NA	NA	NA	NA	NA	Removed due to failing in LOD QC
	CD4	0	0 / 0	0	0 / 0	0.02	0.04 / 0.01
	CD40	0.04	0.06 / 0.01	0.09	0.09 / 0	0.02	0.02 / 0
	CD40-L	0.01	0 / 0.01	0.02	0.01 / 0	0	0.03 / 0.01
	CD5	0	0 / 0	0	0 / 0	0.01	0.02 / 0
	CD70	NA	NA	NA	NA	NA	NA	Removed due to duplicated biomarker
	CD83	0	0 / 0	0	0 / 0	0	0 / 0
	CD8A	0.19	0.18 / 0.02	0.19	0.17 / 0	0.19	0.23 / 0.03
	CRTAM	0.04	0.01 / 0	0.01	0 / 0	0	0 / 0
	CSF-1	0.02	0.01 / 0	0	0 / 0.06	0	0 / 0
	CX3CL1	0.05	0.09 / 0	0.06	0.06 / 0.07	0	0.03 / 0
	CXCL1	0.03	0.01 / 0	0.06	0.04 / 0	0.06	0.09 / 0
	CXCL10	0	0 / 0	0.01	0 / 0	0.02	0.03 / 0
	CXCL11	0	0 / 0	0	0 / 0	0.06	0.07 / 0
	CXCL12	NA	NA	NA	NA	NA	NA	Removed due to failing in LOD QC
	CXCL13	NA	NA	NA	NA	NA	NA	Removed due to duplicated biomarker
	CXCL5	0	0.01 / 0.03	0.01	0 / 0.01	0.01	0.02 / 0
	CXCL9	0.01	0.01 / 0	0.03	0.03 / 0	0	0.01 / 0.04
	DCN	0.05	0.08 / 0.02	0.08	0.06 / 0	0	0.04 / 0
	EGF	NA	NA	NA	NA	NA	NA	Removed due to duplicated biomarker
	FASLG	NA	NA	NA	NA	NA	NA	Removed due to duplicated biomarker
	FGF2	NA	NA	NA	NA	NA	NA	Removed due to failing in LOD QC
	GZMA	0.02	0.03 / 0	0	0.01 / 0	0.03	0.1 / 0
	GZMB	NA	NA	NA	NA	NA	NA	Removed due to duplicated biomarker
	GZMH	NA	NA	NA	NA	NA	NA	Removed due to duplicated biomarker
	Gal-1	NA	NA	NA	NA	NA	NA	Removed due to duplicated biomarker
	Gal-9	0	0 / 0	0	0 / 0	0.03	0.03 / 0.01
	HGF	NA	NA	NA	NA	NA	NA	Removed due to duplicated biomarker
	HO-1	0	0 / 0	0.04	0.04 / 0	0.01	0.01 / 0
	ICOSLG	NA	NA	NA	NA	NA	NA	Removed due to duplicated biomarker
	IFN-gamma	0	0 / 0	0.01	0 / 0	0	0.02 / 0
	IL-1 alpha	NA	NA	NA	NA	NA	NA	Removed due to failing in LOD QC
	IL10	0.01	0.01 / 0	0.03	0.03 / 0	0.09	0.14 / 0
	IL12	0.01	0.01 / 0	0.03	0.03 / 0	0.01	0.02 / 0
	IL12RB1	NA	NA	NA	NA	NA	NA	Removed due to failing in LOD QC
	IL13	NA	NA	NA	NA	NA	NA	Removed due to failing in LOD QC
	IL15	0	0 / 0.04	0	0 / 0	0.13	0.17 / 0.02
	IL18	0	0 / 0	0.01	0 / 0	0.03	0.05 / 0.03
	IL2	NA	NA	NA	NA	NA	NA	Removed due to failing in LOD QC
	IL33	NA	NA	NA	NA	NA	NA	Removed due to failing in LOD QC
	IL4	NA	NA	NA	NA	NA	NA	Removed due to failing in LOD QC
	IL5	NA	NA	NA	NA	NA	NA	Removed due to failing in LOD QC
	IL6	NA	NA	NA	NA	NA	NA	Removed due to duplicated biomarker
	IL7	0.11	0.09 / 0.04	0.16	0.19 / 0	0	0.01 / 0.06
	IL8	0.06	0.07 / 0	0	0 / 0	0.35	0.44 / 0
	KIR3DL1	NA	NA	NA	NA	NA	NA	Removed due to failing in LOD QC
	KLRD1	0.01	0.03 / 0	0.01	0.02 / 0	0.04	0.08 / 0
	LAG3	0	0 / 0	0.02	0.01 / 0	0	0.01 / 0
	LAMP3	0	0 / 0	0.07	0.07 / 0	0.18	0.28 / 0
	LAP TGF-beta-1	0.03	0.04 / 0	0.03	0.07 / 0	0	0 / 0
	MCP-1	0	0 / 0	0.01	0 / 0	0.28	0.42 / 0.05
	MCP-2	0	0 / 0	0.03	0.04 / 0.03	0.01	0.04 / 0
	MCP-3	0.14	0.19 / 0	0.07	0.06 / 0	0	0.07 / 0
	MCP-4	0	0 / 0	0	0 / 0	0	0.01 / 0
	MIC-A/B	NA	NA	NA	NA	NA	NA	Removed due to duplicated biomarker
	MMP12	0.02	0.03 / 0	0.01	0 / 0	0.01	0.04 / 0
	MMP7	0	0 / 0	0.01	0 / 0	0.02	0.03 / 0
	MUC-16	NA	NA	NA	NA	NA	NA	Removed due to duplicated biomarker
	NCR1	0	0.01 / 0	0	0 / 0	0	0.02 / 0
	NOS3	NA	NA	NA	NA	NA	NA	Removed due to failing in LOD QC
	PD-L1	0.04	0.02 / 0	0.05	0.05 / 0.01	0.01	0.04 / 0
	PD-L2	0	0 / 0	0	0 / 0	0	0 / 0
	PDCD1	0.06	0.03 / 0	0.08	0.09 / 0	0.01	0.01 / 0
	PDGF subunit B	0	0.02 / 0.01	0.06	0.05 / 0	0	0.04 / 0
	PGF	0.01	0.01 / 0	0.08	0.08 / 0	0	0 / 0
	PTN	NA	NA	NA	NA	NA	NA	Removed due to failing in LOD QC
	TIE2	0	0 / 0	0	0 / 0	0	0 / 0
	TNF	NA	NA	NA	NA	NA	NA	Removed due to failing in LOD QC
	TNFRSF12A	0	0.01 / 0	0.05	0.06 / 0	0.03	0.14 / 0
	TNFRSF21	0	0 / 0	0.02	0.03 / 0.02	0	0 / 0
	TNFRSF4	NA	NA	NA	NA	NA	NA	Removed due to duplicated biomarker
	TNFRSF9	0	0 / 0	0	0 / 0	0	0.03 / 0
	TNFSF14	0.15	0.19 / 0	0	0 / 0	0.02	0.03 / 0
	TRAIL	NA	NA	NA	NA	NA	NA	Removed due to duplicated biomarker
	TWEAK	0	0 / 0.13	0.02	0.02 / 0.19	0.04	0.07 / 0
	VEGFA	NA	NA	NA	NA	NA	NA	Removed due to duplicated biomarker
	VEGFR-2	NA	NA	NA	NA	NA	NA	Removed due to duplicated biomarker
Olink ONCOLOGY II	5'-NT	0	0.01 / 0	0.02	0.01 / 0	0.14	0.18 / 0.1
	ABL1	0	0 / 0.01	0	0 / 0.02	0	0 / 0
	ADAM 8	0	0 / 0.02	0	0 / 0.08	0	0.02 / 0
	ADAM-TS 15	0	0 / 0	0.03	0.03 / 0	0.01	0.01 / 0
	ANXA1	0.01	0.02 / 0	0	0 / 0	0.02	0.07 / 0
	AREG	0	0 / 0	0.01	0.01 / 0	0	0 / 0
	CAIX	0.02	0.01 / 0	0.02	0.03 / 0	0	0.02 / 0.06
	CD160	0	0.01 / 0	0	0 / 0	0.15	0.18 / 0
	CD207	0	0 / 0	0.02	0.03 / 0.07	0	0.01 / 0
	CD27	0	0 / 0	0	0.01 / 0.04	0	0 / 0
	CD48	0.01	0.01 / 0	0	0 / 0.01	0	0 / 0
	CD70	0	0 / 0	0.02	0 / 0	0.04	0.05 / 0
	CDKN1A	0.01	0.01 / 0.01	0	0.01 / 0	0	0.03 / 0
	CEACAM1	0	0 / 0	0	0 / 0	0	0.02 / 0
	CEACAM5	0.1	0.08 / 0.01	0.06	0.05 / 0.02	0.04	0.08 / 0
	CPE	0	0 / 0	0.05	0.03 / 0	0	0 / 0
	CRNN	0	0 / 0	0	0 / 0	0.03	0.05 / 0
	CTSV	0	0 / 0	0.01	0 / 0	0.01	0.02 / 0
	CXCL13	0.01	0.01 / 0	0	0 / 0	0.02	0.08 / 0
	CXL17	0	0 / 0	0.02	0.01 / 0	0.02	0.04 / 0
	CYR61	0	0 / 0	0	0 / 0	0	0 / 0
	DLL1	0	0 / 0	0	0 / 0	0	0.02 / 0
	EGF	0.13	0.18 / 0.1	0.09	0.09 / 0.03	0	0 / 0
	EPHA2	0	0 / 0	0.01	0 / 0	0	0 / 0
	ERBB2	0	0 / 0	0	0 / 0	0	0 / 0
	ERBB3	0.01	0.02 / 0.12	0	0 / 0	0.01	0.03 / 0.03
	ERBB4	0	0 / 0	0	0 / 0	0	0 / 0
	ESM-1	0.06	0.1 / 0	0.04	0.03 / 0	0	0.01 / 0.01
	FADD	0.04	0.07 / 0	0.05	0.06 / 0	0.01	0.01 / 0
	FASLG	0	0 / 0	0	0 / 0	0.29	0.41 / 0.01
	FCRLB	0.05	0.09 / 0.03	0	0 / 0	0.01	0.03 / 0
	FGF-BP1*	1*	1* / 0.21	0.98*	0.97* / 0	0.1	0.25 / 0
	FR-alpha	0	0 / 0	0.01	0 / 0.02	0	0.05 / 0
	FR-gamma	0.04	0.03 / 0	0	0 / 0	0	0.07 / 0.01
	FURIN	0	0 / 0	0	0 / 0	0	0 / 0
	GPC1	0	0 / 0	0.01	0.01 / 0	0	0 / 0
	GPNMB	0	0 / 0	0	0 / 0.01	0	0 / 0
	GZMB	0.05	0.08 / 0	0.02	0.01 / 0	0.02	0.04 / 0
	GZMH	0.05	0.08 / 0	0.12	0.04 / 0	0.02	0.07 / 0.03
	Gal-1	0	0 / 0	0	0.01 / 0	0	0.01 / 0
	HGF	0	0 / 0	0	0 / 0	0.04	0.04 / 0
	ICOSLG	0	0 / 0	0.1	0.08 / 0	0	0 / 0
	IFN-gamma-R1	0	0 / 0	0	0 / 0	0	0 / 0
	IGF1R	0	0 / 0	0	0 / 0.01	0	0.01 / 0
	IL6	0	0 / 0	0	0 / 0	0.06	0.09 / 0
	ITGAV	0	0 / 0	0.01	0 / 0	0.01	0.01 / 0
	ITGB5	0.01	0.02 / 0	0	0.01 / 0	0	0 / 0
	KLK13	0	0 / 0	0.01	0.02 / 0	0.04	0.09 / 0
	LY9	0	0 / 0.03	0	0 / 0.04	0	0.02 / 0
	LYN	0	0.01 / 0	0	0 / 0	0.07	0.08 / 0
	LYPD3*	0.01	0.02 / 0.65*	0.02	0.02 / 0.3	0.45	0.48 / 0.01
	MAD homolog 5	0.01	0.01 / 0	0.01	0.01 / 0	0	0 / 0
	MIA	0	0 / 0.01	0.02	0.02 / 0.01	0	0 / 0
	MIC-A/B	0	0.03 / 0.01	0.01	0 / 0.01	0.12	0.21 / 0
	MK	0.04	0.07 / 0	0.01	0.01 / 0	0	0.01 / 0
	MSLN*	0.23	0.25 / 0.04	0.64*	0.58* / 0.01	0.02	0.04 / 0
	MUC-16	0	0 / 0	0.03	0.04 / 0	0.19	0.29 / 0
	MetAP 2	0	0 / 0	0	0 / 0	0	0 / 0
	PODXL	0.01	0.01 / 0	0.02	0.01 / 0	0	0.02 / 0
	PPY	0	0 / 0	0.01	0 / 0	0.03	0.05 / 0
	PVRL4	0	0 / 0	0	0 / 0	0.01	0.02 / 0
	RET	0.03	0.03 / 0	0.05	0.03 / 0.18	0.07	0.13 / 0
	RSPO3	0.09	0.07 / 0.02	0.23	0.18 / 0.01	0.01	0.01 / 0
	S100A11	0.01	0 / 0	0	0 / 0	0.02	0.08 / 0
	S100A4	0	0 / 0	0.02	0.01 / 0.05	0.04	0.03 / 0.02
	SCAMP3	0.01	0 / 0	0	0 / 0.1	0	0.02 / 0
	SCF	0.04	0.07 / 0.09	0	0 / 0.03	0.01	0.04 / 0
	SEZ6L	0.02	0.01 / 0.01	0.02	0.01 / 0	0	0 / 0
	SPARC	0	0 / 0	0	0 / 0.01	0	0 / 0.01
	SYND1	0.01	0.06 / 0	0	0 / 0	0	0.02 / 0
	TCL1A	0	0 / 0	0	0 / 0	0.02	0.03 / 0
	TFPI-2	0.01	0.04 / 0	0.02	0.02 / 0	0.06	0.14 / 0
	TGF-alpha	0.01	0.02 / 0	0	0 / 0	0	0 / 0
	TGFR-2	0	0 / 0	0.01	0 / 0	0.04	0.07 / 0
	TLR3	0.04	0.04 / 0.01	0.02	0.02 / 0.01	0.18	0.25 / 0
	TNFRSF19	0	0 / 0	0.02	0 / 0	0.02	0.02 / 0
	TNFRSF4	0	0 / 0	0	0 / 0	0	0 / 0.01
	TNFRSF6B	0.01	0.02 / 0	0	0 / 0.01	0.05	0.09 / 0
	TNFSF13	0.01	0.03 / 0	0.03	0.01 / 0.01	0	0.02 / 0
	TRAIL	0.04	0.04 / 0	0.08	0.11 / 0.03	0.01	0.02 / 0
	TXLNA	0	0 / 0	0	0 / 0	0	0 / 0
	VEGFA	0	0 / 0.09	0.01	0.01 / 0.02	0.1	0.19 / 0
	VEGFR-2	0	0 / 0	0	0 / 0	0.01	0.02 / 0
	VEGFR-3	0.02	0.06 / 0	0.02	0.03 / 0.02	0.01	0.04 / 0
	VIM	0.01	0.01 / 0	0.03	0.02 / 0	0	0.02 / 0
	WFDC2	0	0 / 0	0.07	0.05 / 0	0.06	0.11 / 0
	WIF-1	0	0.02 / 0.01	0	0 / 0	0.04	0.08 / 0.01
	WISP-1	0.08	0.06 / 0.03	0	0.01 / 0.17	0.04	0.15 / 0
	XPNPEP2	0.06	0.06 / 0.04	0	0 / 0	0.02	0.09 / 0.01
	hK11	0.01	0 / 0	0.01	0.01 / 0	0.01	0.06 / 0
	hK14	0.01	0.01 / 0.01	0.02	0.02 / 0	0.03	0.05 / 0.03
	hK8	0	0 / 0	0.01	0.01 / 0	0	0.04 / 0.01
